# Supplementary material for: Exploring the Role of Free Tissue Transfers in the Preservation of Bone Length and Knee Joint Function after Lower Limb Trauma: A Retrospective Analysis
Source: J Pers Med. 2024 Jan 30;14(2):160. doi: 10.3390/jpm14020160 (PMC10890581; doi:10.3390/jpm14020160)
Supplement: Supplementary file 1 [file jpm-14-00160-s001.zip]

Archive with 1 entries (1 files):
- jpm-2712294-supplementary.pdf
